# Supplementary material for: Micronutrient Deficiencies Associated with a Gluten-Free Diet in Patients with Celiac Disease and Non-Celiac Gluten or Wheat Sensitivity: A Systematic Review and Meta-Analysis
Source: J Clin Med. 2025 Jul 8;14(14):4848. doi: 10.3390/jcm14144848 (PMC12296119; doi:10.3390/jcm14144848)
Supplement: Supplementary file 1 [file jcm-14-04848-s001.zip]

Archive with 1 entries (1 files):
- jcm-3722504-supplementary.pdf
